# Supplementary material for: Thermogenic Differentiation of Human Adipocyte Precursors in Culture: A Systematic Review
Source: Cells. 2025 Dec 2;14(23):1907. doi: 10.3390/cells14231907 (PMC12691314; doi:10.3390/cells14231907)
Supplement: Supplementary file 1 [file cells-14-01907-s001.zip]

Archive with 1 entries (1 files):
- cells-3771228-supplementary.pdf
